# Supplementary material for: Environmental impact of the largest petroleum terminal in SE Brazil: A multiproxy analysis based on sediment geochemistry and living benthic foraminifera
Source: PLoS One. 2018 Feb 12;13(2):e0191446. doi: 10.1371/journal.pone.0191446 (PMC5809013; doi:10.1371/journal.pone.0191446)
Supplement: S1 Appendix — (XLSX) [file pone.0191446.s001.xlsx]

## Sheet: Folha1
Appendix 1 - Geographical coordinates and hydrological data in the studied areas.
Study Areas	Stations	Latitude	Longitude	Depth	Water Column Depth	Temperature	Salinity	pH	Dissolved Oxygen	Turbidity
		S	W	m	m	ºC	UPS		mg L -1	(UNT
Araçá submarine outfall* (AR)	AR1	23 49' 09''	45 24' 13''	3.5	0	22.3	34.8	8.17	7.19	1.5
					2	22.3	34.8	8.18	7.19	1.7
					3	22.3	34.7	8.18	7.16	1.8
	AR2	23 49' 11''	45 24' 13''	9.5	0	23.3	34.6	8.19	7.17	2
					4	22.3	34.8	8.2	7.13	1.9
					9	22.1	34.8	8.2	6.92	1.3
	AR3	23 49' 10''	45 24' 11''	12.5	0	22.4	34.7	8.21	7.09	2
					6	22.3	34.8	8.21	7.19	1.2
					12	22.5	34.9	8.22	7.16	0.71
	AR4	23 49' 07''	45 24' 10''	12.5	0	22.4	34.7	8.21	7	2.4
					6	22.3	34.8	8.21	7.15	1.3
					12	22.4	34.9	8.21	7.04	1.1
	AR5	23 49' 06''	45 24' 14''	3.5	0	22.6	34.8	8.23	7.58	4.3
					2	……	……	……	……	……
					3	22.6	34.8	8.18	7.6	4
	AR6	23 49' 11''	45 24' 15''	8.5	4	22.6	34.6	8.21	7.34	3.7
					8	22.6	34.8	8.22	7.15	3.8
					0	22.3	34.9	8.21	6.89	1.9
	AR7	23 49' 14''	45 24' 17''	9.5	4	22.7	34.9	8.21	7.34	2.2
					9	22.5	34.8	8.21	7.01	1.9
					0	22.4	35	8.2	6.67	1.7
	AR8	23 49' 14''	45 24' 13''	11.5	5	22.5	34.9	8.23	7.25	1.5
					11	22.5	34.9	8.22	7.16	1.4
					0	22.1	35.1	8.18	6.33	1.5
	AR9	23 49' 11''	45 24' 08''	17.5	8	22.6	34.8	8.24	7.35	1.5
					17	22.4	35	8.21	7.05	0.95
					0	22.2	35.1	8.2	6.53	1.2
	AR10	23 49' 07''	45 24' 08''	13.5	6	22.5	34.8	8.22	7.28	1.9
					13	22.4	34.9	8.22	7.21	2.3
					2	22.3	35	8.22	7.02	1.8
São Sebastião Channel (SSC)	SSC1	23° 43′ 40.8″	45° 22′ 38.28″	2.5	0	22.5	36.7	8.06	6.65	2
					1	22.4	37	8.02	5.82	1.9
					2	21.2	37.1	7.97	5.2	1.9
	SSC2	23° 44′ 58.56″	45° 22′ 28.92″	3	0	24.1	36.7	8.08	6.85	2.5
					1.25	24	36.7	8.07	6.74	2.9
					2.5	23.8	36.8	8.05	6.37	2.8
	SCC3	23° 45′ 54″	45° 22′ 41.88″	3.9	0	24	36.7	8.07	6.87	3.1
					1.7	24	36.7	8.07	6.86	2.8
					3.4	24	36.7	8.06	6.84	2.3
	SSC4	23° 46′ 24.96″	45° 22′ 2.64″	5.7	0	23.5	36.8	8.07	7.07	3.1
					4.6	22.4	37	8.08	7.22	0.84
					5.2	20.4	37.2	8.02	6.85	0.98
	SSC5	23° 47′ 34.44″	45° 22′ 22.08″	12.7	0	23.7	36.7	8.01	7.16	1.2
					6.6	22.3	37	8.06	7.72	0.7
					12.2	21.4	37.1	8.05	7.49	1.4
	SSC6	23° 47′ 41.28″	45° 22′ 52.32″	8.5	0	23.6	36	8.06	5.97	1
					4	22.7	36.1	8.03	5.67	1.1
					8	22.1	36.2	8	5.12	1
	SSC7	23° 48′ 44.28″	45° 23′ 10.32″	10.1	0	22.6	36.7	8.05	6.33	1.4
					4.8	21	37.1	7.99	5.11	0.91
					9.6	20.6	37.1	8.02	5.19	2.4
	SSC8	23° 49′ 31.8″	45° 24′ 18.36″	7.3	0	23.7	36.2	8.04	6.42	1.4
					3.4	22.2	37	7.98	5.6	0.85
					6.8	21	37.1	7.95	4.81	1.6
	SSC9	23° 50′ 9.24″	45° 24′ 54.36″	13.9	0	23.56	36.6	8.05	6.59	1
					6.7	21.72	37	7.99	5.45	1.1
					13.4	20.1	37.1	7.96	4.82	0.55
	SSC10	23° 50′ 45.96″	45° 25′ 48″	12.5	0	23.5	36.6	8.03	6.04	0.83
					6	22.5	36.9	8	5.48	0.78
					12	21.3	37.1	7.96	4.92	0.83
Dutos e Terminais do Centro Sul or TEBAR (TB)	TB1	23° 48′ 21.6″	45° 23′ 13.2″	19.5	0	22.6	34.9	8.17	7.02	2.5
					10	22.2	35.2	8.16	6.61	2.4
					19	21.6	35.5	8.17	6.55	2.7
	TB2	23° 48′ 18″	45° 23′ 13.2″	14.5	0	22.9	34.9	8.15	7.09	1.8
					7	22.4	35.1	8.15	6.67	2.7
					14	21.9	35.3	8.16	6.65	2.4
	TB3	23° 48′ 21.6″	45° 23′ 9.6″	25.5	0	24	34.9	8.17	7.19	2.3
					13	21.9	35.3	8.17	6.62	1.7
					25	21.4	35.7	8.18	6.34	4.5
	TB4	23° 48′ 21.6″	45° 23′ 13.2″	26.5	0	23.8	34.8	8.15	7.17	1.8
					13	21.9	35.4	8.17	6.57	1.9
					26	21.3	35.6	8.16	6.52	……
	TB5	23° 48′ 21.6″	45° 23′ 20.4″	17.5	0	23.3	34.9	8.18	7.2	2.5
					9	22.1	35.2	8.15	6.56	2.2
					17	21.5	35.5	8.16	6.56	2.9
	TB6	23° 48′ 18″	45° 23′ 20.4″	10.5	0	23	34.9	8.17	7.21	1.7
					5	22.6	35	8.16	6.87	2
					10	22.4	35.1	8.15	6.6	3.1
	TB7	23° 48′ 14.4″	45° 23′ 13.2″	13.5	0	22.8	34.9	8.16	7.08	1.6
					7	22.5	35.1	8.15	6.8	2.1
					13	22.19	35.3	8.15	6.53	3.5
	TB8	23° 48′ 21.6″	45° 23′ 6″	31.5	0	24.3	34.9	8.17	7.24	3.3
					16	21.5	35.6	8.17	6.42	2.8
					31	21.4	35.7	8.17	6.42	5.3
	TB9	23° 48′ 25.2″	45° 23′ 9.6″	30.5	0	23.6	34.9	8.16	7.35	1.4
					15	21.6	35.5	8.17	6.58	1.3
					30	21.3	35.7	8.18	6.45	2.4
	TB10	23° 48′ 25.2″	45° 23′ 20.4″	19.5	0	23.7	34.9	8.15	7.17	1.7
					10	22.1	35.2	8.16	6.69	1.7
					19	21.4	35.5	8.16	6.56	2.8
…… analysis not performed
