# Supplementary material for: Environmental impact of the largest petroleum terminal in SE Brazil: A multiproxy analysis based on sediment geochemistry and living benthic foraminifera
Source: PLoS One. 2018 Feb 12;13(2):e0191446. doi: 10.1371/journal.pone.0191446 (PMC5809013; doi:10.1371/journal.pone.0191446)
Supplement: S2 Appendix — (XLSX) [file pone.0191446.s002.xlsx]

## Sheet: Plan1
Appendix 2 - Geographical coordinates of the sampled stations, sedimentological data: textutal, physicochemical parameters and and geochemical results
* Data published by Teodoro et al. (2010) signed in dark grey, ** Not sampled, ***SSC3 = BG (background)
		Samples Location			Textural Data													Physicochemical Parameters		Geochemical data
					Folk & Ward (1957)		Wentworth (1922)										Shepard (1954)
Study Areas	Sampling Stations	Latitude	Longitude	Water depth	Mean Grain Size	Sorting degree	Granule	Very coarse Sand Fraction	Coarse Sand Fraction	Medium Sand Fraction	Fine Sand Fraction	Very Fine Sand Fraction	Silt Fraction	Clay Fraction	Total Sand Fractions	Total Mud Fractions	Sediment Classification	pH	Eh	CaCO3	TOC	TN	TP	OP	IP	TS	C/N	C/S	C/OP	Organic Matter	As	Ba	Cd	Co	Cr	Cu	Hg	Ni	Pb	Sc	Sr	Zn	EF	EF	EF	EF	EF	EF	EF
		S	W	m	Φ	δ	(%)	(%)	(%)	(%)	(%)	(%)	(%)	(%)	(%)	(%)	Sheppard (1954)		mV	(%)	(wt%)	(wt%)	(wt%)	(wt%)	(wt%)	(wt%)				Source	mg kg-1	mg kg-1	mg kg-1	mg kg-1	mg kg-1	mg kg-1	mg kg-1	mg kg-1	mg kg-1	mg kg-1	mg kg-1	mg kg-1	As	Ba	Cd	Co	Cr	Cu	Hg
Araçá submarine outfall*	AR1	23º 49' 09''	45º 24' 13''	3.5	2.44	2.21	3.85	6.73	15.21	18.28	18.74	23.72	9.38	4.09	82.68	13.47	sand	-	-	25.9	0.12	0.05	0.083	0.002	0.081	0.11	2.4	1.09091	153.463	marine	3.8	37.8	0.01	2.5	8.9	2.63	0.006	3.7	3.65	2.1	338.3	20.5	1.00529	1.83673	0.47619	0.85034	0.572716	0.92769	0.47619
	AR2	23º 49' 11''	45º 24' 13''	9.5	2.16	2.82	8.71	14.61	18.34	14.36	12.82	13.13	11.23	6.82	73.26	18.05	sand	-	-	42.6	0.62	0.04	0.102	0.008	0.094	0.13	15.5	4.76923	198.223	marine	3.9	22.8	<0,01	2.4	9.5	4.23	0.029	3.8	5.3	1.6	344	18.2	1.35417	1.45408	0.625	1.07143	0.802365	1.95833	3.02083
	AR3	23º 49' 10''	45º 24' 11''	12.5	2.98	3.17	7.55	9.85	19.71	8.51	8.32	14.63	20.98	10.45	61.02	31.43	silty sand	-	-	31.7	0.33	0.01	0.112	0.02	0.091	0.18	33	1.83333	42.2024	bacterial	6.1	30.2	0.03	3.8	20.2	5.23	0.014	7.7	6.72	2.3	711.5	21.6	1.47343	1.33984	1.30435	1.18012	1.18684	1.68438	1.01449
	AR4	23º 49' 07''	45º 24' 10''	12.5	**	**	**	**	**	**	**	**	**	**	**	**	**	**	**	**	**	**	**	**	**	**	**	**	**		**	**	**	**	**	**	**	**	**	**	**	**	**	**	**	**	**	**	**
	AR5	23º 49' 06''	45º 24' 14''	3.5	3.99	1.61	0	0.37	0.48	1.48	7.21	67.56	17.1	5.8	77.1	22.9	sand	-	-	4	0.38	0.02	0.069	0.011	0.058	0.19	19	2	88.3576	marine	4.9	36.7	<0,01	4.1	18.1	5.69	0.02	7.2	7.77	2.8	102.1	33.3	0.972222	1.33746	0.357143	1.04592	0.873552	1.50529	1.19048
	AR6	23º 49' 11''	45º 24' 15''	8.5	2.19	2.26	3.14	11.66	18.16	16.81	16.82	22.09	7.11	4.21	85.54	11.32	sand	-	-	24.5	0.14	0.01	0.106	0.013	0.093	0.09	14	1.55556	27.5447	bacterial	4	23.1	<0,01	2	7.5	6.03	0.237	3.9	3.52	1.5	332.9	16	1.48148	1.57143	0.666667	0.952381	0.675676	2.97778	26.3333
	AR7	23º 49' 14''	45º 24' 17''	9.5	3.53	2.75	1.6	11.39	8	5.96	6.18	37.75	18.68	10.43	69.28	29.11	silty sand	-	-	10	0.1	0.03	0.152	0.024	0.128	0.12	3.33333	0.833333	10.6572	bacterial	5	27.4	0.02	3.7	11.3	7.48	0.017	7.7	4.79	1.8	230.3	19	1.54321	1.55329	1.11111	1.46825	0.848348	3.07819	1.57407
	AR8	23º 49' 14''	45º 24' 13''	11.5	1.81	2.19	2.56	11.91	35.48	15.28	5.06	12.28	15.25	2.19	80.01	17.44	sand	-	-	57.3	3.31	0.1	0.182	0.032	0.15	0.17	33.1	19.4706	264.564	marine	6.5	18.7	0.03	1.9	8.5	4.03	0.013	4	4.2	1.2	879.3	12.3	3.00926	1.59014	2.5	1.13095	0.957207	2.48765	1.80556
	AR9	23º 49' 11''	45º 24' 08''	17.5	2.27	3	12.59	18.45	14.42	9.86	5.68	10.37	21.95	6.67	58.78	28.62	silty sand	-	-	36.2	3.37	0.01	0.192	0.033	0.159	0.2	337	16.85	261.198	marine	7	24.6	0.02	4.4	17.6	5.5	0.026	8	8.49	2.5	790.6	24.9	1.55556	1.00408	0.8	1.25714	0.951351	1.62963	1.73333
	AR10	23º 49' 07''	45º 24' 08''	13.5	4.12	1.96	0.36	0.36	4.52	10.46	10.1	20.96	47.77	5.47	46.4	53.24	sandy silt	-	-	21.5	1.49	0.04	0.135	0.053	0.082	0.46	37.25	3.23913	71.9057	bacterial	7.8	36.3	0.14	6.7	32.1	10.59	0.039	13.9	18.06	4.6	106.7	53.5	0.942029	0.805235	3.04348	1.04037	0.943008	1.70531	1.41304
São Sebastião Channel (SSC)	SSC1	23° 43′ 40.8″	45° 22′ 38.28″	2.5	4.47	1.7	0	0.02	0.52	0.81	6.56	49.23	35.71	7.15	57.14	42.86	silty sand	7.2	-79	11.97	1.18	0.13	0.041	0.01	0.031	0.23	9.07692	5.13043	301.811	marine	6.4	23	0.01	5.6	26.5	6.4	0.025	10.2	13.44	3.7	89.2	39.8	0.960961	0.634308	0.27027	1.08108	0.96786	1.28128	1.12613
	SSC2	23° 44′ 58.56″	45° 22′ 28.92″	3	4.1	1.56	0.06	0.09	0.45	0.84	3.75	72	16.77	6.04	77.13	22.81	silty sand	6.9	-59	8.02	0.58	0.17	0.024	0.005	0.018	0.16	3.41176	3.625	296.696	marine	4.5	23.3	0.01	4.1	19.5	3.83	0.011	6.6	8.56	2.4	47.4	29.8	1.04167	0.990646	0.416667	1.22024	1.09797	1.1821	0.763889
	SCC3 ***	23° 45′ 54″	45° 22′ 41.88″	3.9	3.15	2.26	6.94	2.63	5.02	6.2	16.39	45.67	11.57	5.59	75.91	17.16	sand	6.9	58	11.81	0.53	0.09	0.021	0.003	0.018	0.08	5.88889	6.625	451.864	marine	3.5	18.7	0.01	2.7	14.1	2.57	0.011	5.3	6.47	1.9	127.1	19.9	1.02339	1.0043	0.526316	1.01504	1.00284	1.00195	0.964912
	SSC4	23° 46′ 24.96″	45° 22′ 2.64″	5.7	0.58	2.57	37.89	19.32	15.67	12.22	2.95	1.48	6.36	4.12	51.64	10.48	sand	7.7	233	11.53	0.39	0.25	0.017	0.002	0.015	0.07	1.56	5.57143	498.756	marine	1.7	15	0.01	1.2	5.8	2.72	0.05	2.5	4.01	1.1	182.4	11.7	0.858586	1.39147	0.909091	0.779221	0.712531	1.83165	7.57576
	SSC5	23° 47′ 34.44″	45° 22′ 22.08″	12.7	3.56	4.78	18.35	4.94	14.9	22.42	10.91	2.97	22.36	3.15	56.14	25.51	sand	7.3	-67	23.37	1.15	0.21	0.05	0.012	0.038	0.23	5.47619	5	245.115	marine	8.3	23.7	0.02	4	21.1	5.3	0.022	7.9	11.04	3	324.6	31.2	1.53704	0.806122	0.666667	0.952381	0.95045	1.30864	1.22222
	SSC6	23° 47′ 41.28″	45° 22′ 52.32″	8.5	4.77	1.94	0	0.05	0.8	2.61	6.96	37.68	42.66	9.25	48.1	51.91	sandy silt	6.9	-77	14.82	1.8	0.29	0.051	0.018	0.033	0.36	6.2069	5	255.772	marine	7.7	30.4	0.01	7.1	34.6	9.25	0.021	13.9	17.99	4.9	108.1	52.4	0.873016	0.63307	0.204082	1.03499	0.95422	1.39834	0.714286
	SSC7	23° 48′ 44.28″	45° 23′ 10.32″	10.1	3.76	3.25	9.56	5.65	13.96	8.09	4.75	7.68	43.42	6.89	40.13	50.31	silty clayey sand	7.2	-62	20.6	1.86	0.2	0.055	0.023	0.032	0.35	9.3	5.31429	206.842	marine	6.1	24.4	0.02	5.8	28.5	8.23	0.021	12.2	15.58	4	251.5	43.1	0.847222	0.622449	0.5	1.03571	0.962838	1.52407	0.875
	SSC8	23° 49′ 31.8″	45° 24′ 18.36″	7.3	5.79	2.09	0	0.06	0.1	1.17	5.79	18.6	56.54	17.75	25.72	74.29	clayey silt	7.1	-79	17.91	2.67	0.21	0.053	0.015	0.038	0.49	12.7143	5.44898	455.274	marine	7.4	32.4	0.03	8.6	43.6	11.86	0.038	17.7	23.47	6	152.1	63.9	0.685185	0.55102	0.5	1.02381	0.981982	1.4642	1.05556
	SSC9	23° 50′ 9.24″	45° 24′ 54.36″	13.9	4.25	2.09	0.12	0.52	1.51	4.25	24.65	31.03	30.51	7.42	61.96	37.93	clayey silt	7.4	-73	12.51	1.15	0.21	0.036	0.013	0.023	0.25	5.47619	4.6	226.26	marine	5.2	16.3	0.01	4.5	22.5	5.78	0.023	9.5	12.09	3	132	33	0.962963	0.554422	0.333333	1.07143	1.01351	1.42716	1.27778
	SSC10	23° 50′ 45.96″	45° 25′ 48″	12.5	4.85	2.35	1.39	0.35	0.84	2.2	15.22	28.37	37.97	13.65	46.98	51.62	silty clayey sand	7.3	103	13.15	1.21	0.2	0.046	0.015	0.031	0.22	6.05	5.5	206.323	marine	7.2	58.2	0.01	5.5	28.8	7.46	0.021	11.7	14.39	4.4	134.7	43.3	0.909091	1.34972	0.227273	0.892857	0.884521	1.25589	0.795455
Dutos e Terminais do Centro Sul or TEBAR (TB)	TB1	23° 48′ 21.6″	45° 23′ 13.2″	19.5	6.36	1.97	0.14	0.33	0.39	0.41	0.61	15.56	64.75	17.81	17.3	82.56	clayey silt	6.85	-121	22.06	2.07	0.21	0.145	0.044	0.101	0.43	9.85714	4.81395	120.329	marine	6.6	34	0.02	6.6	34.2	9.16	0.029	13.4	17.99	5	133	51	0.716612	0.693878	0.4	0.942857	0.924324	1.35704	0.966667
	TB2	23° 48′ 18″	45° 23′ 13.2″	14.5	6.53	1.89	0	0	0	0.22	0.85	11.39	62.48	25.06	12.46	87.54	clayey silt	7.15	-105	25.06	2.19	0.23	0.152	0.054	0.098	0.42	9.52174	5.21429	103.73	marine	7.3	32.4	0.02	7.4	35.4	10.12	0.032	14.1	19.71	5.1	117.5	56.8	0.777075	0.648259	0.392157	1.03641	0.937997	1.46986	1.04575
	TB3	23° 48′ 21.6″	45° 23′ 9.6″	25.5	4.89	1.45	0	0.07	0.07	0.3	0.77	15.41	76.1	7.28	16.62	83.38	silt	6.48	-149	17.82	2.05	0.28	0.134	0.047	0.087	0.55	7.32143	3.72727	111.56	marine	6.2	36.9	0.02	6.2	29.9	9.43	0.029	13.4	16.47	4.2	138.9	45.7	0.801406	0.896501	0.47619	1.05442	0.962033	1.66314	1.15079
	TB4	23° 48′ 21.6″	45° 23′ 13.2″	26.5	4.19	2.21	5.01	6.07	2.61	2.84	2.11	13.61	66.57	1.18	27.24	67.75	sandy silt	7.11	-110	23.73	1.85	0.25	0.138	0.073	0.065	0.46	7.4	4.02174	64.819	bacterial	7.5	23.8	0.04	6.8	37.1	35.96	0.012	13.3	13.44	4.4	154.9	67.3	0.925378	0.551948	0.909091	1.1039	1.13943	6.05387	0.454545
	TB5	23° 48′ 21.6″	45° 23′ 20.4″	17.5	5.66	3.93	13.1	0	0	0	0.08	0.66	66.62	19.58	0.74	86.2	silt	6.6	-129	23.99	2.37	0.21	0.144	0.057	0.087	0.36	11.2857	6.58333	106.347	marine	7.8	32.6	0.02	8.5	41.4	11.11	0.036	17.1	22.05	5.8	109.7	66.6	0.730091	0.57354	0.344828	1.0468	0.964585	1.4189	1.03448
	TB6	23° 48′ 18″	45° 23′ 20.4″	10.5	6.3	1.94	0	0.03	0.15	0.48	1.07	19.79	58.06	20.42	21.52	78.48	sandy silt	6.72	-81	19.69	2.04	0.28	0.129	0.043	0.086	0.46	7.28571	4.43478	121.343	marine	6.6	36.5	0.01	6.7	32.3	8.94	0.032	12.5	17.32	4.7	109.5	51.5	0.762354	0.792445	0.212766	1.01824	0.928695	1.40898	1.13475
	TB7	23° 48′ 14.4″	45° 23′ 13.2″	13.5	6.11	1.73	0	0	0.02	0.07	0.43	11.85	72.04	15.59	12.37	87.63	clayey silt	6.97	-171	27.77	2.03	0.29	0.158	0.048	0.109	0.6	7	3.38333	108.17	marine	7.7	23.4	0.02	6	28.3	7.83	0.024	11	15.45	4.5	139.6	44.5	0.928942	0.530612	0.444444	0.952381	0.84985	1.28889	0.888889
	TB8	23° 48′ 21.6″	45° 23′ 6″	31.5	6.03	2.22	0	0.02	0.07	0.4	1.58	25.47	44.01	28.45	27.54	72.46	sandy clayey silt	7.15	-110	21.15	2.05	0.29	0.153	0.059	0.095	0.48	7.06897	4.27083	88.87	marine	6.2	24.5	0.04	5.9	27.3	13.32	0.018	11.1	14.56	4.1	135.5	48.9	0.820953	0.609756	0.97561	1.02787	0.899802	2.4065	0.731707
	TB9	23° 48′ 25.2″	45° 23′ 9.6″	30.5	5.16	1.78	0	1.76	0.5	3.46	2.6	10.23	73.06	8.39	18.55	81.45	sandy silt	7.37	-87	19.72	1.72	0.19	0.122	0.045	0.077	0.6	9.05263	2.86667	97.7618	marine	7.7	29.3	0.05	6.2	31.9	34.78	0.012	13.2	15.6	4.6	162.1	54.2	0.908748	0.649956	1.08696	0.962733	0.937133	5.60064	0.434783
	TB10	23° 48′ 25.2″	45° 23′ 20.4″	19.5	6.05	1.72	0	0	0	0.03	0.51	12.32	72.02	15.12	12.86	87.14	clayey silt	6.98	-126	26.68	2.25	0.21	0.178	0.068	0.11	0.55	10.7143	4.09091	84.6305	marine	8.6	30.2	0.02	7	32.5	8.93	0.026	12.5	16.82	4.7	143	50.2	0.99337	0.655667	0.425532	1.06383	0.934445	1.40741	0.921986
	Max.			31.5	6.53	4.78	37.89	19.32	35.48	22.42	24.65	72	76.1	28.45	85.54	87.63	0	7.7	233	57.3	3.37	0.29	0.192	0.073	0.159	0.6	337	19.4706			8.6	58.2	0.14	8.6	43.6	35.96	0.237	17.7	23.47	6	879.3	67.3
	Min			2.5	0.58	1.45	0	0	0	0	0.08	0.66	6.36	1.18	0.74	10.48	0	6.48	-171	4	0.1	0.01	0.017	0.002	0.015	0.07	1.56	0.833333			1.7	15	0.01	1.2	5.8	2.57	0.006	2.5	3.52	1.1	47.4	11.7
	Limit of detection																														0.1	0.5	0.01	0.1	0.5	0.01	0.005	0.1	0.01	0.1	0.5	0.1		EF <2 Deficiency to minimal enrichment
	Level 1 (CONAMA, 2004)																														8.2	-	1.2	-	81	34	0.15	20.9	46.7	-	-	150		EF 2-5 Moderate enrichment
	Level 2 (CONAMA, 2004)																														70	-	9.6	-	370	270	0.71	51.6	218	-	-	410		EF 5-20 Significant enrichment
	TEL (CCME, 2002)																														7.24	-	0.7	-	52.3	18.7	0.13	15.9	30.2	-	-	124		EF 20-40 Very high enrichment
	PEL (CCME, 2002)																														41.6	-	4.2	-	160	108	0.7	42.8	112	-	-	271		>40 Extremely high enrichment
[truncated: 17 more columns]
