# Supplementary material for: Environmental impact of the largest petroleum terminal in SE Brazil: A multiproxy analysis based on sediment geochemistry and living benthic foraminifera
Source: PLoS One. 2018 Feb 12;13(2):e0191446. doi: 10.1371/journal.pone.0191446 (PMC5809013; doi:10.1371/journal.pone.0191446)
Supplement: S3 Appendix — (XLSX) [file pone.0191446.s003.xlsx]

## Sheet: Appendix 3
Appendix 3
Relative abundance (%) of living benthic foraminifera identified in the three studied regions and biotic parameters
Studied Area	Araçá submarine outfall											São Sebastião Channel										Dutos e Terminais do Centro Sul or TEBAR (TB)
Stations	AR1	AR2	AR3	AR5	AR6	AR7	AR8	AR9	AR10	AR11	AR12	SSC1	SSC2	SSC3	SSC4	SSC5	SSC6	SSC7	SSC8	SSC9	SSC10	TB1	TB2	TB3	TB4	TB5	TB6	TB7	TB8	TB9	TB10
Volume of Analysed Sediment (cm³)	10	20	20	20	20	20	20	30	40	10	20	20	10	10	20	30	10	40	20	60	40	90	80	190	170	170	50	40	180	180	60
Density 1 (number of foraminifers per volume of analysed sediment)	96	136	93	127	122	167	141	115	111	85	120	148	104	266	128	98	296	99	118	95	196	95	109	106	99	110	104	100	109	91	105
Density 2 (number of foraminifers per 10cm3 of sediment)	96	68	46.5	63.5	61	83.5	70.5	38.3333	27.75	85	60	74	104	266	64	32.6667	296	24.75	59	15.8333	49	10.5556	13.625	5.57895	5.82353	6.47059	20.8	25	6.05556	5.05556	17.5
Species richness	20	22	22	23	23	25	23	18	11	12	15	12	13	27	30	33	27	26	31	28	27	14	18	13	18	16	14	17	18	16	18
Specific diversity (H') (Shannon index)	2.26	2.57	2.86	2.26	2.67	2.36	2.56	2.4	1.77	1.41	2.53	1.59	2.11	2.2	3.16	3.25	2.41	3.04	2.9	2.85	2.72	1.52	2.12	1.56	1.54	1.8	1.61	1.87	2.27	2.37	1.99
Equitability (J) (Pielou index)	0.75	0.83	0.92	0.72	0.85	0.73	0.82	0.83	0.74	0.567426	0.934252	0.64	0.82	0.67	0.93	0.93	0.73	0.93	0.84	0.86	0.83	0.56	0.71	0.59	0.53	0.63	0.58	0.66	0.69	0.71	0.68
Adelosina milletti Wiesner, 1923	1	1.5	0	0.8	2.5	0.6	1.4	0	0	0	0	0	0	0	0	1	0	0	0	0	0	0	0	0	1	0	0	0	1.8	1.1	1
Ammobaculites exiguus Cushman & Brönnimann, 1948	0	0	0	0.8	2.5	0	0.7	0	0	0	0	0	0	0	0	0	0	0	0	0	0	0	0	0	0	0	0	1	0	0	0
Ammonia parkinsoniana (d’ Orbigny, 1839)	0	2.9	3.2	3.1	1.6	0.6	1.4	3.5	5.4	1.2	0	19.6	17.3	16.2	4.7	2	15.2	2	13.6	10.5	14.2	0	0.9	5.7	3	0.9	0	7	7.3	1.1	5.7
Ammonia rolshauseni (Cushman & Bermúdez, 1946)	2.1	0	0	0	0	0	0	0	0	0	0	0	0	0	0	0	0	0	0	0	0	0	0	0	0	0	0	0	0	0	0
Ammonia sp.	0	2.2	1.1	1.6	1.6	2.4	2.1	1.7	2.7	0	0	0	0	0	0	0	0	0	0	0	0	0	0	0	0	0	0	0	0	0	0
Ammonia spp.	0	0.7	0	0	0.8	0	0	0	0	0	0	6.1	4.8	1.9	0	0	2.4	0	0.8	2.1	0.9	3.2	2.8	2.8	1	1.8	1.9	6	0.9	2.2	1
Ammonia tepida (Cushman, 1926)	45.8	35.3	24.7	47.2	33.6	41.3	31.9	33	47.7	5.9	30	56.1	39.4	42.5	5.5	7.1	37.5	16.2	22	23.2	26.4	64.2	41.3	62.3	65.7	53.6	54.8	52	46.8	38.5	51.4
Ammoscalaria pseudospiralis (Williamson, 1858)	0	0	0	0	0	0	0	0	0	0	0	0	0	0.4	0	0	0	0	0	0	0.9	0	0	0	0	0	0	0	0	0	0
Ammoscalaria sp.	0	0	0	0	0	0	0	0	0	0	0	0.7	1.9	0	0	0	0	0	0	0	0	0	0	0	0	0	0	0	0	0	0
Ammotium salsum (Cushman and Brönnimann, 1948)	0	0	2.2	1.6	3.3	0	0	0.9	0	0	3.3	0	0	0.4	0.8	2	0	0	0.8	0	0.9	0	0	0	0	0	0	0	2.8	1.1	0
Ammotium sp.	0	0	0	0	0	0	0	0	0	0	0	0	0	0.4	0	0	0	0	0	0	0	0	0	0	0	0	0	0	0	0	0
Amphicoryna scalaris (Batsch, 1791)	0	0	0	0	0	0	0	0	0	0	0	0	0	0	0	0	0	0	0	0	0	0	0	0	0	0	0	0	0	0	0
Angulogerina sp.	0	0	0	0	0	0	0	0	0	0	0	0	0	0	0.8	0	0	0	0	0	0	0	0	0	0	0	0	0	0	0	0
Arenoparrella mexicana (Kornfeld, 1931)	0	0	0	0	0	0	0	0	0	0	0	0	0	0	0	0	0	0	0	0	0	0	0	0	0	0	0	0	0	0	0
Astacolus crepidulus (Fichtel & Moll, 1798)	0	0	0	0	0	0	0	0	0	0	0	0	0	0	0	0	0	0	0	1.1	0	0	0	0	0	0	0	0	0	0	0
Astrononion sp.	0	0	0	0	0	0	0	0	0	0	0	0	0	0	0	0	0	0	0	0	0	0	0	0	0	0	0	0	0	0	0
Bolivina alata (Seguenza, 1862)	0	0	0	0	0	0	0	0	0	0	0	0	0	0	0	0	0.3	0	0	0	0	0	0	0	0	0	0	0	0	0	0
Bolivina cf. spathulata (Williamson, 1858)	1	0.7	4.3	0.8	1.6	1.8	0	0	0	0	0	0	0	0	0	0	0	0	0	0	0	0	0.9	0	1	0	0	0	0.9	4.4	1
Bolivina compacta (Sidebottom, 1905)	2.1	0	4.3	3.1	0	2.4	0	2.6	3.6	0	1.7	0.7	1.9	4.1	0	0	1.7	4	0.8	2.1	0	3.2	0	0.9	0	1.8	0	4	1.8	5.5	1.9
Bolivina danvillensis Howe & Wallace, 1932	0	0	0	0	0	0	0	0	0	0	0	0.7	0	0	0	0	0	1	1.7	0	0	0	0	0	0	0	0	0	0	0	0
Bolivina dilatata Reuss, 1850	0	0	0	0	0	0	0	0	0	0	0	0	0	0.4	0	0	0.7	0	0	0	0	0	0	0	0	0	0	0	0	0	0
Bolivina doniezi Cushman & Wickenden, 1929	0	0.7	1.1	0.8	0	2.4	0	0	0	3.5	0	2.7	1	0.8	0	0	1	2	0.8	0	3.8	0	2.8	1.9	0	0	0	0	0.9	0	1
Bolivina fragilis Phleger & Parker, 1951	0	0	0	0	0	0	0	0	0	0	0	0	0	0	0	0	2.4	6.1	8.5	0	0	0	0	0	0	0	0	0	0	0	0
Bolivina lowmani Phleger & Parker, 1951	0	0	0	0	0	0	0	0	0	0	0	0	0	0	0.8	0	0	5.1	3.3	0	1.9	0	0	0	0	0	0	0	0	0	0
Bolivina ordinaria (Phleger and Parker, 1950)	6.3	5.9	1.1	4.7	3.3	2.4	2.1	11.3	6.3	3.5	13.3	0	1	1.5	3.9	3.1	3	4	3.4	1.1	0.9	4.2	4.6	3.8	2	3.6	2.9	6	0.9	2.2	4.8
Bolivina pseudoplicata Heron-Allen & Earland, 1930	0	0	0	0	0	0	0	0	0	0	0	0	0	0	0	0	0	0	0	0	0	0	0	0	0	0	0	0	0.9	0	0
Bolivina pulchella (d'Orbigny, 1839)	0	1.5	0	0	0	0	0	0	0	0	0	0	0	0	0	0	0	0	0	0	0	0	0	0	1	0	0	0	0	0	1
Bolivina sp.	0	0	0	0.8	0	0	0.7	2.6	0	0	5	1.4	1.9	1.5	0	1	1	3	0	1.1	1.9	0	0	0	0	0	0	0	0	0	0
Bolivina spathulata (Williamson, 1858)	0	0	0	0	0	0	0	0	0	0	0	0	0	0	0	1	0	1	0.8	4.2	0	0	0	0	0	0	0	0	0	0	0
Bolivina spp.	0	0	0	0	0	0	0	0	0	0	0	0	0	0	0	0	0	0	0	0	0	1.1	1.8	0	0	1.8	1.9	0	6.4	4.4	1.9
Bolivina striatula Cushman, 1922	5.2	6.6	3.2	5.5	4.9	6	7.8	7	7.2	1.2	16.7	2	7.7	7.9	0.8	7.1	5.7	8.1	3.4	11.6	10.4	4.2	2.8	4.7	4	6.4	5.8	3	0	3.3	3.8
Bolivina subaenariensis Cushman, 1922	0	0	0	0	0	0	0	0	0	0	0	0	0	0	0	0	0	0	0	1.1	1.9	0	0	0	0	0	0	0	0	0	0
Bolivinellina pescicula Saidova, 1975	0	0	0	0	0	0	0	0	0	0	0	0	0	0	0.8	0	0	2	0	1.1	0	0	0	0	0	0	0	0	0	0	0
Buccella peruviana (d'Orbigny, 1839)	0	0	0	0	0	0	0	0	0	0	0	0	0	0	0	0	0	0	0	0	0	0	0	0	0	0	0	0	0	0	0
Bulimina elongata d'Orbigny, 1846	0	0	0	0	0	0	0	0	0	0	0	0	0	0.4	0	0	0.3	0	0	1.1	0	0	0	0	0	0	0	0	0	0	0
Bulimina marginata d'Orbigny, 1826	2.1	1.5	0	0	0.8	0	2.1	1.7	0	1.2	1.7	0	0	0.4	1.6	4.1	4.7	3	5.9	4.2	0.9	6.3	3.7	2.8	2	2.7	1	1	2.8	2.2	2.9
Bulimina sp.	0	0	0	0	0	0	0	0	0	0	0	0	0	0	0.8	0	0	0	0	0	0	0	0	0	0	0	0	0	0	0	0
Buliminella elegantissima (d'Orbigny, 1839)	1	0.7	3.2	3.1	0	7.8	2.1	7.8	4.5	1.2	0	2.7	6.7	7.5	7	2	3.4	6.1	8.5	4.2	3.8	4.2	1.8	0.9	6.1	11.8	1	7	3.7	11	5.7
Cancris sagra (d'Orbigny, 1839)	0	0	0	0	0	0	0	0	0	0	1.7	0	0	0	0	1	0	0	0	1.1	0	0	0	0	0	0	0	0	0	0	0
Caronia exilis (Cushman & Brönnimann, 1948)	3.1	0.7	1.1	0	0	0	0	0	0.9	0	5	0	0	0.4	0	0	1	0	0	0	0.9	0	0	0	0	0	0	0	0	0	0
Cassidulina laevigata d'Orbigny, 1826	0	0	0	0	0	0	0	0	0	0	0	0	0	0	2.3	0	0	0	0	0	0	0	0	0	0	0	0	0	0	0	0
Cassidulina sp.	0	0	0	0	0	0	0	0	0	0	0	0.7	0	0	0	0	0.3	0	0.8	0	0	0	0	0	0	0	0	0	0	0	0
Cibicides sp.	0	1.5	1.1	0	0.8	0	0	0	0	0	0	0	0	0	0	0	0	1	0	0	0	0	0	0	0	0	0	0	0	0	0
Cibicidoides dispars (d'Orbigny, 1839)	0	0	0	0	0	0	0	0	0	0	0	0	0	0	0	0	0	0	0	0	0	0	0	0	0	0	0	0	0	0	0
Cibicidoides lobatulus (Walker & Jacob, 1878)	2.1	7.4	6.5	0	7.4	5.4	12.1	2.6	1.8	0	0	0	0	0	3.9	5.1	0	0	0.8	0	0	1.1	0.9	6.6	0	1.8	0	1	1.8	0	0
Cibicidoides variabilis (d'Orbigny, 1826)	0	0	0	0	0	0	0	0	0	0	0	0	0	0	0	0	0	0	0	0	0	0	0	0	0	0	0	0	0	0	0
Cornuspira involvens (Reuss, 1850)	1	0	0	0.8	2.5	1.2	0.7	0	0	0	0	0	0	0	0	0	0	0	0	0	0	0	2.8	0	0	0.9	0	0	0	0	1.1
Cribroelphidium excavatum (Terquem, 1875)	0	0	1.1	0	0	0	0.7	0	0	0	0	0.7	1	0.8	0	2	0	0	1.7	1.1	0.9	0	0.9	0	0	0	0	0	0.9	0	0
Cribroelphidium poeyanum (d'Orbigny, 1839)	1	0	4.3	0	1.6	2.4	1.4	0.9	0	0	0	0.7	0	0.8	0.8	0	0	0	0	0	0	0	0	0	0	0	0	1	0	0	0
Cribroelphidium sp.	0	0	0	0	0	0	0	0	0	0	0	0	0	0	0	0	0	0	0	0	0	0	0	0	0	0	1	0	0	0	0
Cribrostomoides jeffreysii (Williamson, 1858)	0	0	0	0	0	0	0	0	0	0	0	0	0	0	1.6	1	0	0	0.8	0	0.9	0	0	0	0	0	0	0	0	0	0
Cribrostomoides sp.	0	0	0	0	0	0	0	0	0	0	0	0.7	0	0	0.8	0	0	0	0	0	0	0	0	0	0	0	0	0	0	0	0
Dentalina sp.	0	0	0	0	0	0	0	0	0	0	0	0	0	0	0	0	0	0	0.8	0	0	0	0	0	0	0	0	0	0	0	0
Deuterammina discorbis (Earland, 1934)	0	0	0	0	0	0	0	0	0	0	0	0	0	0	0	0	0	0	0.8	0	0	0	0	0	0	0	0	0	0	0	0
Discorbinella bertheloti (d'Orbigny, 1839)	0	0	0	0	0	0	0	0	0	0	0	0	0	0.8	0	2	0	0	0	0	0	0	0	0	0	0	0	0	0	0	0
Discorbis marginatus Risso, 1826	0	0	0	0	0	0	0	0	0	0	0	0	0	0.4	1.6	1	0.3	1	0	0	0.9	0	0	0	0	0	0	0	0	0	0
Discorbis terquemi van Bellen, 1946	0	0	0	0	0	0	0	0	0	0	0	0	0	0	0	0	0	0	0	0	0	3.2	0.9	0	0	0	0	1	0.9	1.1	2.9
Discorbis vilardeboanus (d'Orbigny, 1839)	0	0	0	0	0	0	0	0	0	0	0	0	0	0.8	0	0	0	0	0	1.1	0	0	0	0	0	0	0	0	0	0	0
Edentostomina cultrata (Brady, 1881)	0	0	0	0	0	0	0	0	0	0	0	0	0	0	0	0	0	0	0	0	0	0	0	0	0	0	0	0	0	0	0
Eggerelloides scaber (Williamson, 1858)	0	0	0	0	0	0	0	0	0	0	0	0	0	0	4.7	1	0	0	0	0	1.9	0	0	0	0	0	0	0	0	0	0
Elphidium advenum (Cushman, 1922)	0	0	0	0	0	0	0	0	0	0	0	0.7	1	1.5	0.8	0	0	0	0	0	0	0	0	0	0	0	0	0	0	0	0
Elphidium articulatum (d'Orbigny, 1839)	0	0	0	0	0	0	0	0	0	0	0	0	0	0	0	0	0	0	0	0	0	0	0	0	0	0	0	0	0	0	0
Elphidium discoidale (d'Orbigny, 1839)	0	0	0	0	0	0	0	0	0	0	1.7	0	0	0	0	0	0	0	0	0	0	0	0	0	0	0	0	0	0	0	0
Epistominella vitrea Parker, 1953	0	0	0	0	0	0	0	0	0	0	0	0	0	0	1.6	1	2	3	0	1.1	0.9	0	0	0	0	0	0	0	0	0	0
Eponides repandus (Fichtel & Moll, 1798)	0	0	0	0	0	0	0	0	0	1.2	0	0	0	0	0	0	0	0	0	0	0	0	0	0	0	0	0	0	0	2.2	0
Fissurina laevigata Reuss, 1850	0	0	0	0	0	0	0	0	0	0	0	0	1	0	0	0	0	0	0	0	0	0	0	0	0	1.8	0	0	0	0	0
Fissurina lucida (Williamson, 1848)	0	0	0	0	0	0	0	0	0	0	0	0	0	0	0	2	0	0	0	0	0.9	1.1	0	0	2	0	0	0	0	0	0
Fissurina sp.	0	0	0	0	0	0	0	0	0	0	0	0	0	0	0	0	0	0	0	0	0	0	0	0	4	0	0	0	0	0	0
Fursenkoina pontoni (Cushman, 1932)	0	0	0	0	0	0	0	0	0	0	0	0	0	0	0.8	0	1	0	0	1.1	0	0	0	0	1	0	0	1	0.9	1.1	0
Gavelinopsis praegeri (Heron-Allen & Earland, 1913)	0	0	0	0	0	0	0	0	0	0	0	0	0	0	5.5	3.1	0	0	2.7	0	0	0	0	0	0	0	0	0	0	0	0
Globocassidulina crassa (d'Orbigny, 1839)	6.3	0	2.2	2.4	0.8	0.6	2.1	1.7	0	42.4	1.7	0	0	0	18.8	10.2	0	5.1	1.7	1.1	9.4	0	0	0	0	0	0	1	2.8	1.1	0
Globocassidulina minuta (Cushman, 1933)	0	0	0	0	0	0	0	0	0	0	0	0	0	0	3.1	4.1	0	0	0.8	0	0	0	0	0	0	0	0	0	0	0	0
Globocassidulina subglobosa (Brady, 1881)	0	0	0	0	0	0	0	0	0	0	0	0	0	0	7	10.2	0	1	0.8	3.2	0.9	0	0	0	0	0	0	0	0	0	0
Hanzawaia boueana (d'Orbigny, 1846)	0	2.2	0	0	1.6	0	5	0.9	0.9	0	0	0	0	0	3.1	5.1	0.3	1	0	1.1	0.9	0	0	0	0	0	0	0	0	0	0
Haynesina germanica (Ehrenberg, 1840)	0	0	0	0	0	0.6	0	0	0	0	0	0	0	1.1	0	0	1	0	0.8	0	0	0	0	0	1	0	1	0	0	0	0
Hopkinsina pacifica Cushman, 1933	0	0.7	0	1.6	0.8	0	0	1.7	0	0	0	0	0	1.5	0.8	1	1.7	2	3.4	5.3	1.3	1.1	1.8	0	0	0.9	1	1	3.7	4.4	0
Juveniles (not identified)	1	0	0	0	0	0	0	0	0	0	0	0.7	1	0.4	1.6	2	0.3	1	0	0	0.9	1.1	2.8	0.9	0	0.9	2.9	0	0	0	2.9
Lagena striata (d'Orbigny, 1839)	0	0	0	0	0	0	0	0	0	0	0	0	0	0	0	0	0	1	0	0	1.9	0	0	0	0	0	0	0	0	0	0
Laryngosigma lactea (Walker & Jacob, 1798)	0	0	0	0	0	0	0	0	0	0	0	0	0	0	0	1	0	0	0	0	0	0	0	0	0	0	0	0	0	0	0
Laryngosigma williamsoni (Terquem, 1878)	0	0	0	0	0	0	0	0	0	0	0	0	0	0	0	0	0.3	0	0	0	0	0	0	0	0	0	0	0	0	0	0
Lenticulina gibba (d'Orbigny, 1839)	0	0	0	0	0	0	0	0	0	0	0	0	0	0	0	0	0	0	0	0	0.9	0	0	0	0	0	0	0	0	0	0
Lenticulina sp.	0	0	0	0	0	0	0	0	0.9	0	0	0	0	0	0	1	0	0	0	0	0	0	0	0	0	0	0	0	0	0	0
Lepidodeuterammina ochracea (Williamson, 1858)	0	0	3.2	0	0	0.6	2.8	0.9	0	0	0	0	0	0	2.3	0	0.3	0	0.8	0	0	0	0	0	0	0	0	0	0	0	0
Leptohalysis catella (Höglund, 1947)	0	0	0	0	0	0	0	0	0	0	0	0	0	0.4	0.8	1	0	0	0	1.1	0	0	0	0	0	0	0	0	0	0	0
Melonis sp.	0	0	0	0	0	0	0	0	0	0	0	0	0	0	0	0	0	0	0	0	0	0	0	0	0	0	0	0	0	0	0
Miliamina sp.	1	0.7	1.1	0	0	0	0	0	0	0	0	0	0	0	0	0	0	0	0	0	0	0	0	0	0	0	1	0	0	0	0
Miliammina fusca (Brady, 1870)	0	0	0	0	0	0	0	0	0	0	0	0	0	0	0	0	0	0	0	0	0	0	0	0	1	0	0	0	0	0	0
Miliolinella subrotunda (Montagu, 1803)	0	0	1.1	0	0	0	0.7	0	0	0	0	0	0	0	0	0	0	0	0	0	0	0	0	0	0	0	0	0	0	0	0
Neoconorbina terquemi (Rzehak, 1888)	2.1	1.5	0	0.8	3.3	1.2	3.5	0	0	0	0	0	0	2.3	0	0	0	1	0	1.1	0	0	0	0	0	0	0	0	0	0	0
Neocornobina sp.	0	0	4.3	0	0	0	0	0	0	0	0	0	0	0	0	0	0	0	0	0	0	0	0	0	0	0	0	0	0	0	0
Nonionella opima Cushman, 1947	0	1.5	2.2	0.8	0	0.6	0	1.7	0	0	0	0	0	0	2.3	2	5.7	9.1	4.2	6.3	1.9	0	0	0	0	0	0	0	0.9	0	0
Nonionoides grateloupii (d'Orbigny, 1839)	0	0	0	0	0	0	0	0	0	0	1.7	0	0	0	0.8	0	1	0	0	0	0	0	0	0	0	0	0	0	0.9	0	0
Oolina sp.	0	0	0	0	0	0	0	0	0	0	0	0	1	0	0	0	0	0	0	0	0	0	0	0	0	0	0	0	0	0	0
Pararotalia cananeiaensis Debenay, Duleba, Bonetti, Souza & Eichler, 2001	6.3	8.8	4.3	5.5	4.9	1.8	6.4	7.8	17.1	0	0	0	3.8	0	0	0	0	0	0	0	0	0	20.2	0	0	6.4	20.2	6	2.8	5.5	4.8
Paratrochammina sp.	0	0.7	0	0	0	0	0	0	0	0	0	0	0	0	0	0	0	0	0	0	0	0	0	0	0	0	0	0	0	0	0
Patellina corrugata Williamson, 1858	0	0	0	0	0	0	0	0	0	0	0	0	0	0	0	1	0	0	0.8	0	0	0	0	0	0	0	0	0	0	0	0
Poroeponides lateralis (Terquem, 1878)	0	0	0	0	0	0	0	0	0	0	0	0	0	0	0	0	0	0	0	0	0	0	0	0	0	0	0	0	0	0	0
Protoglobobulimina pupoides (d'Orbigny, 1846)	0	0	0	0	0	0	0	0	0	0	0	0	0	0	0	0	0	0	0	0	0	0	0	0	0	0	0	0	0.9	0	0
Protoglobobulimina pupoides (d'Orbigny, 1846)	0	0	0	0.8	0	0	0	0	0	0	0	0	0	0	0	0	0	0	0	0	0	0	0	0	0	0	0	0	0	0	0
Protoschista findens (Parker, 1870)	0	0	0	0	0	0	0	0	0	0	0	0	0	0.4	0	0	0.3	0	0	0	0	0	0	0	0	0	0	0	0	0	0
Pseudononion japonicum Asano, 1936	0	3.7	2.2	3.9	3.3	5.4	4.3	6.1	0	0	3.3	2	5.8	1.5	0	1	2	3	0.8	2.1	1.9	0	2.8	2.8	2	2.7	1	0	2.8	4.4	1
Pseudononion sp.	0	0	0	0	0	0	0	0	0	0	0	0	0	0.4	0	1	2.4	1	0.8	0	0	0	0	0	0	0	0	0	0	0	0
Quinqueloculina laevigata d'Orbigny, 1839	0	0	0	0	0	0	0	0	0	0	0	0	0	0	0	0	0	0	0	0	0	0	0	0	0	0	0	0	0	0	0
Quinqueloculina lamarckiana d'Orbigny, 1839	0	0	0	0.8	0	0.6	0	0	0	0	0	0	0	0	0	0	0	0	0	0	0	0	0	0	0	0	0	0	0	0	0
Quinqueloculina patagonica d'Orbigny, 1839	1	0.7	0	0	0.8	1.2	0	0	0	0	0	0	0	0	0	0	0	0	0	0	0	0	0	0	0	0	0	0	0	0	0
Quinqueloculina seminula (Linnaeus, 1758)	0	0	0	0	0	0	0	0	0	0	1.7	0	0	0	0	0	0	0	0	0	0	0	0	0	0	0	0	0	0	0	0
Quinqueloculina sp.	2.1	0	0	0.8	0	0	0.7	0	0	0	3.3	0	0	0	0	0	0	0	0	0	0	0	0	0	0	0	0	0	0	0	0
Reophax scorpiurus Montfort, 1808	0	0	0	0	0	0	0	0	0	0	0	0	0	0	0	0	0.3	0	0	0	0	0	0	0	0	0	0	0	0	0	0
Rosalina bradyi (Cushman, 1915)	0	0	0	0	0	0	0	0	0	1.2	0	0	0	0	0	0	0	0	0.8	1.1	0	0	0	0	0	0	0	0	0	0	0
Rosalina floridensis (Cushman, 1930)	0	0	0	0	0	0	0	0	0	0	0	0	0	0	2.3	6.1	0	3	0.8	0.9	0	1.1	2.8	2.8	1	0	1	1	1.8	1.1	3.8
Rosalina sp.	0	0	0	0	0	0	0	0	0	0	0	0	0	0.2	0	0	0	1	0	1.2	2	0	0	0	0	0	0	0	0	0	0
Rosalina williamsoni (Chapman & Parr, 1932)	2.1	1.5	0	3.1	4.1	0	1.4	0	0.9	0	0	0	0	0	0	0	0	0	0	0	0	1.1	0	0	0	0	0	0	0	1.1	0
Rubratella intermedia Grell, 1956	0	0	0	0	0	0	0	0	0	0	0	0	0	0	0	0	0	0	0	0	0	0	0	0	0	0	0	0	0	0	0
Sigmoilopsis minuta (Collins, 1958)	2.1	4.4	8.6	3.1	4.9	7.2	4.3	3.5	0	36.3	6.7	0	0	0	0	1	0	0	0.8	0	0	0	0	0	0	0	0	0	0	0	0
Sigmoilopsis schlumbergeri (Silvestri, 1904)	0	0	0	0	0	0	0	0	0	0	0	0	0	0	1.6	0	0	0	0	0	0	0	0	0	0	0	0	0	0	0	0
Siphogenerina raphana (Parker & Jones, 1865)	0	0	0	0	0	0	0	0	0	0	1.5	0	0	0	0	0	0	0	0	0	0	0	0	0	0	0	0	0	0	0	0
Siphotrochammina lobata Saunders, 1957	0	0	2	0	2.5	2	0	0	0	0	0	0	0	0	0	0	0	0	0	0	0	0	0	0	0	0	0	0	0	0	0
Spirobolivina sp.	0	0	0	0	0	0	0	0	0	0	0	0	0	0	0.4	0	0	0	0	0	0	0	0	0	0	0	0	0	0	0	0
Spiroloculina depressa d'Orbigny, 1826	0	0	0	0	0	0	0	0	0	0	0	0	0	0	0	0	0	0	0	0	0	0	0	0	0	0	0	0	0	0	0
Stainforthia concava (Höglund, 1947)	0	0	1.1	1.7	0	0	0.7	0	0	0	0	0	0	0	0	0	0	1	0	0	1	0	0	0	0	0	0	0	0	1.1	0
Textularia candeiana d'Orbigny, 1839	0	0	0	0	0	0	0	0	0	0	0	0	0	0	0	0	0	0	0	1.3	0	0	0	0	0	0	0	0	0	0	0
Textularia earlandi Parker, 1952	0	0	0	0	0	0	0	0	0	0	0	0.6	0	0	0	0	0	0	0	0	0	0	0	0	0	0	0	0	0	0	0
Textularia gramen d'Orbigny, 1846	0	0	0	0	0.8	0	0	0	0	0	0	0	0	0	0	2.7	0.5	0	0	0	0	0	0	0	0	0	0	0	0	0	0
Textularia sp.	0	0.7	0	0	0	0	0	0	0	0	0	0.5	1	0	1.6	0	0	0	0	0	0	0	0	0	0	0	1.9	0	0	0	0
Tiphotrocha comprimata (Cushman & Brönnimann, 1948)	0	0	0	0	0	0	0	0	0	0	0	0	0	0	0	0	0	0	0	0	0	0	0	0	0	0	0	0	0	0	0
Tiphotrocha sp.	0	0	0	0	0	0	0	0	0	0	0	0	0	0	0	0	0	0	0	0	0.9	0	0	0	0	0	0	0	0	0	0
Trifarina angulosa (Williamson, 1858)	1	0	0	0	0	0	0	0	0	1.2	0	0	0	0	0	0	0	0	0	0	0	0	0.9	0	0	0	0	0	0	0	0
Triloculina oblonga (Montagu, 1803)	0	0	0	0	0	0	0	0	0	0	0	0	0	0	0	0	0	0	0	0	0	0	0	0	0	0	0	0	0	0	0
Trochammina inflata (Montagu, 1808)	0	1.5	0	0	0	1.5	0.9	0.1	0	0	0	0	0	0	0	0	0	0	0	0	0	0	0	0	0	0	0	0	0	0	0
Trochammina sp.	1.2	1.6	5.2	0	3.4	0	0	0	0	0	0	0	0	0	1.6	0	0	0	0	0	0	0	0	0	0	0	0	0	0.9	0	0
Trochammina squamata Jones & Parker, 1860	0	0	0	0	0	0	0	0	0	0	0	0	0	0	0	0	0	1.2	0	0	0	0	0	0	0	0	0	0	0	0	0
Uvigerina bifurcata d'Orbigny, 1839	0	0	0	0	0	0	0	0	0	0	0	0	0	0	0	0	0	0	0	0	0	0	0	0.9	0	0	0	0	0	0	0
Uvigerina peregrina Cushman, 1923	0	0	0	0	0	0	0	0	0	0	0	0	0.8	0	0	0	0	0	0	0	0	0	0	0	1	0	0	0	0	0	0
